# Supplementary material for: Data for iTRAQ-based quantitative proteomics analysis of Brassica napus leaves in response to chlorophyll deficiency
Source: Data Brief. 2014 Nov 6;2:6–11. doi: 10.1016/j.dib.2014.10.004 (PMC4459558; doi:10.1016/j.dib.2014.10.004)
Supplement: Supplementary file 1 — Supplementary data [file mmc1.zip]

Archive with 2 entries (2 files):
- Table 1.xls
- Table 2.xls
